# Supplementary material for: Breaching Learners’ Social Distancing through Social Media during the COVID-19 Pandemic
Source: Int J Environ Res Public Health. 2021 Oct 20;18(21):11012. doi: 10.3390/ijerph182111012 (PMC8583489; doi:10.3390/ijerph182111012)
Supplement: Supplementary file 1 [file ijerph-18-11012-s001.zip]

Archive with 1 entries (1 files):
- ijerph-1412646-supplementary.pdf
